# Supplementary material for: Winter Cover Cropping in Sustainable Production Systems: Effects on Soybean and Synergistic Implications for Rhizosphere Microorganisms
Source: Plants (Basel). 2024 Nov 2;13(21):3091. doi: 10.3390/plants13213091 (PMC11548640; doi:10.3390/plants13213091)
Supplement: Supplementary file 1 [file plants-13-03091-s001.zip]

Archive with 1 entries (1 files):
- plants-3261730-supplementary.pdf
